# Supplementary material for: Comparison of Leading Biosensor Technologies to Detect Changes in Human Endothelial Barrier Properties in Response to Pro-Inflammatory TNFα and IL1β in Real-Time
Source: Biosensors (Basel). 2021 May 18;11(5):159. doi: 10.3390/bios11050159 (PMC8157866; doi:10.3390/bios11050159)
Supplement: Supplementary file 1 [file biosensors-11-00159-s001.zip]

Archive with 1 entries (1 files):
- biosensors-1212535-supplementary.pdf
